# Supplementary material for: Enhanced Intestinal Motility during Oral Glucose Tolerance Test after Laparoscopic Sleeve Gastrectomy: Preliminary Results Using Cine Magnetic Resonance Imaging
Source: PLoS One. 2013 Jun 18;8(6):e65739. doi: 10.1371/journal.pone.0065739 (PMC3688799; doi:10.1371/journal.pone.0065739)
Supplement: Video S1 — Assessment of intestinal motility during OGTT before and 3 months after surgery in diabetic patient #1 by cine MRI. Video S1A and video S1B: at 0 and 15 min during OGTT before surgery, respectively. Video S1C and video S1D: at 0 and 15 min during OGTT after surgery, respectively. OGTT: oral glucose tolerance test; MRI: magnetic resonance imaging. (ZIP) [file pone.0065739.s007.zip]

Archive with 4 entries (4 files):
- Video S1D.m1v
- Video S1A.m1v
- Video S1B.m1v
- Video S1C.m1v
