# Supplementary material for: Enhanced Intestinal Motility during Oral Glucose Tolerance Test after Laparoscopic Sleeve Gastrectomy: Preliminary Results Using Cine Magnetic Resonance Imaging
Source: PLoS One. 2013 Jun 18;8(6):e65739. doi: 10.1371/journal.pone.0065739 (PMC3688799; doi:10.1371/journal.pone.0065739)
Supplement: Video S2 — Assessment of intestinal motility during OGTT before and 3 months after surgery in diabetic patient #2 by cine MRI. Video S2A and video S2B: at 0 and 15 min during OGTT before surgery, respectively. Video S2C and video S2D: at 0 and 15 min during OGTT after surgery, respectively. OGTT: oral glucose tolerance test; MRI: magnetic resonance imaging. (ZIP) [file pone.0065739.s008.zip]

Archive with 4 entries (4 files):
- Video S2D.m1v
- Video S2A.m1v
- Video S2B.m1v
- Video S2C.m1v
