# Supplementary material for: Enhanced Intestinal Motility during Oral Glucose Tolerance Test after Laparoscopic Sleeve Gastrectomy: Preliminary Results Using Cine Magnetic Resonance Imaging
Source: PLoS One. 2013 Jun 18;8(6):e65739. doi: 10.1371/journal.pone.0065739 (PMC3688799; doi:10.1371/journal.pone.0065739)
Supplement: Video S3 — Assessment of intestinal motility during OGTT before and 3 months after surgery in nondiabetic patient #3 by cine MRI. Video S3A and video S3B: at 0 and 15 min during OGTT before surgery, respectively. Video S3C and video S3D: at 0 and 15 min during OGTT after surgery, respectively. OGTT: oral glucose tolerance test; MRI: magnetic resonance imaging. (ZIP) [file pone.0065739.s009.zip]

Archive with 4 entries (4 files):
- Video S3A.m1v
- Video S3B.m1v
- Video S3C.m1v
- Video S3D.m1v
